# Supplementary material for: Thermal Stability and Crystallization Processes of Pd78Au4Si18 Thin Films Visualized via In Situ TEM
Source: Nanomaterials (Basel). 2024 Apr 5;14(7):635. doi: 10.3390/nano14070635 (PMC11013854; doi:10.3390/nano14070635)
Supplement: Supplementary file 1 [file nanomaterials-14-00635-s001.zip]

Archive with 3 entries (3 files):
- Supplementary figures.pdf
- Video S1 crystaliization behavior.avi
- Video S2 transformation 92 to 31.avi
